# Supplementary material for: The Modulatory Effects of DMF on Microglia in Aged Mice Are Sex-Specific
Source: Cells. 2022 Feb 18;11(4):729. doi: 10.3390/cells11040729 (PMC8870377; doi:10.3390/cells11040729)
Supplement: Supplementary file 1 [file cells-11-00729-s001.zip]

Archive with 1 entries (1 files):
- cells-1574525-supplementary.pdf
